# Supplementary material for: Mitochondrial genomes of four slug moths (Lepidoptera, Limacodidae): Genome description and phylogenetic implications
Source: Ecol Evol. 2024 Apr 29;14(5):e11319. doi: 10.1002/ece3.11319 (PMC11057057; doi:10.1002/ece3.11319)
Supplement: Supplementary file 5 — Figure S5 [file ECE3-14-e11319-s005.zip]

Archive with 4 entries (4 files):
- Fig S5a.tif
- Fig S5b.tif
- Fig S5c.tif
- Fig S5d.tif
