# Supplementary material for: Mitochondrial genomes of four slug moths (Lepidoptera, Limacodidae): Genome description and phylogenetic implications
Source: Ecol Evol. 2024 Apr 29;14(5):e11319. doi: 10.1002/ece3.11319 (PMC11057057; doi:10.1002/ece3.11319)
Supplement: Supplementary file 7 — Figure S7 [file ECE3-14-e11319-s004.zip]

Archive with 5 entries (5 files):
- Fig S7a.tif
- Fig S7b.tif
- Fig S7c.tif
- Fig S7d.tif
- Fig S7e.tif
