# Supplementary material for: Mitochondrial genomes of four slug moths (Lepidoptera, Limacodidae): Genome description and phylogenetic implications
Source: Ecol Evol. 2024 Apr 29;14(5):e11319. doi: 10.1002/ece3.11319 (PMC11057057; doi:10.1002/ece3.11319)
Supplement: Supplementary file 8 — Table S1 [file ECE3-14-e11319-s013.xlsx]

## Sheet: Table S1
Apoda limacodes(OX291565)									Urodus decens (KJ508062)									Rhodoneura mellea(KJ508038)									Lacosoma valva(KJ508050)									Alucita montana(KJ508059)									Emmelina monodactyla(KJ508063)
Gene	Strand	Location (bp)	Size (bp)	Anticodon	Start codon	Stop codon	Intergenic Nucleotides		Gene	Strand	Location (bp)	Size (bp)	Anticodon	Start codon	Stop codon	Intergenic Nucleotides		Gene	Strand	Location (bp)	Size (bp)	Anticodon	Start codon	Stop codon	Intergenic Nucleotides		Gene	Strand	Location (bp)	Size (bp)	Anticodon	Start codon	Stop codon	Intergenic Nucleotides		Gene	Strand	Location (bp)	Size (bp)	Anticodon	Start codon	Stop codon	Intergenic Nucleotides		Gene	Strand	Location (bp)	Size (bp)	Anticodon
nad5	N	4-1749	1746		ATA	TAA	3		trnM	J	1-66	66	CAT			0		trnM	J	1-66	66	CAT			0		trnM	J	1-68	68	CAT			0		trnM	J	1-68	68	CAT			0		trnM	J	1-68	68	CAT
trnH	N	1750-1816	67	GTG			0		trnI	J	67-131	65	GAT			0		trnI	J	68-131	64	GAT			1		trnI	J	69-133	65	GAT			0		trnI	J	69-132	64	GAT			0		trnI	J	79-144	66	GAT
nad4	N	1817-3155	1339		ATG	T--	0		trnQ	N	136-204	69	TTG			4		trnQ	N	129-197	69	TTG			-3		trnQ	N	146-214	69	TTG			12		trnQ	N	130-198	69	TTG			-3		trnQ	N	142-210	69	TTG
nad4l	N	3149-3439	291		ATG	TAA	-7		nad2	J	259-1275	1017		ATT	TAA	54		nad2	J	247-1257	1011		ATT	TAA	49		nad2	J	235-1287	1053		ATT	TAA	20		nad2	J	259-1266	1008		ATT	TAA	60		nad2	J	277-1290	1014
trnT	J	3442-3506	65	TGT			2		trnW	J	1275-1343	69	TCA			-1		trnW	J	1281-1352	72	TCA			23		trnW	J	1288-1357	70	TCA			0		trnW	J	1265-1331	67	TCA			-2		trnW	J	1289-1357	69	TCA
trnP	N	3507-3571	65	TGG			0		trnC	N	1336-1396	61	GCA			-8		trnC	N	1345-1409	65	GCA			-8		trnC	N	1350-1413	64	GCA			-8		trnC	N	1324-1394	71	GCA			-8		trnC	N	1350-1414	65	GCA
nad6	J	3574-4104	531		ATT	TAA	2		trnY	N	1397-1462	66	GTA			0		trnY	N	1410-1475	66	GTA			0		trnY	N	1446-1510	65	GTA			32		trnY	N	1395-1459	65	GTA			0		trnY	N	1416-1480	65	GTA
cytb	J	4117-5266	1150		ATG	T--	12		cox1	J	1477-3006	1530		CGA	TAA	14		cox1	J	1483-3024	1542		ATA	TAA	7		cox1	J	1524-3059	1536		CGA	TAA	13		cox1	J	1452-2999	1548		ATT	TAA	-8		cox1	J	1483-3018	1536
trnS2	J	5267-5339	73	TGA			0		trnL2	J	3010-3077	68	TAA			3		trnL2	J	3020-3088	69	TAA			-5		trnL2	J	3055-3122	68	TAA			-5		trnL1	J	2995-3061	67	TAA			-5		trnL2	J	3014-3080	67	TAA
nad1	N	5359-6297	939		ATG	TAA	19		cox2	J	3078-3762	685		ATG	T	0		cox2	J	3089-3770	682		ATG	T	0		cox2	J	3124-3805	682		ATG	T	1		cox2	J	3110-3778	669		ATG	TAA	48		cox2	J	3081-3765	685
trnL1	N	6299-6371	73	TAG			1		trnK	J	3760-3830	71	CTT			-3		trnK	J	3771-3841	71	CTT			0		trnK	J	3806-3876	71	CTT			0		trnK	J	3744-3814	71	CTT			-35		trnK	J	3763-3833	71	CTT
rrnL	N	6372-7759	1388				0		trnD	J	3830-3896	67	GTC			-1		trnD	J	3855-3924	70	GTC			13		trnD	J	3885-3955	71	GTC			8		trnD	J	3814-3879	66	GTC			-1		trnD	J	3833-3899	67	GTC
trnV	N	7760-7828	69	TAC			0		atp8	J	3897-4061	165		ATC	TAA	0		atp8	J	3925-4086	162		ATC	TAA	0		atp8	J	3956-4123	168		ATT	TAA	0		atp8	J	3880-4041	162		ATC	TAA	0		atp8	J	3900-4061	162
rrnS	N	7829-8606	778				0		atp6	J	4055-4735	681		ATG	TAA	-7		atp6	J	4080-4757	678		ATG	TAA	-7		atp6	J	4117-4794	678		ATG	TAA	-7		atp6	J	4035-4709	675		ATG	TAA	-7		atp6	J	4055-4735	681
CR	J	8607-9037	431				0		cox3	J	4738-5523	786		ATG	TAA	2		cox3	J	4762-5547	786		ATG	TAA	4		cox3	J	4794-5582	789		ATG	TAA	-1		cox3	J	4709-5497	789		ATG	TAA	-1		cox3	J	4740-5525	786
trnM	J	9038-9102	65	CAT			0		trnG	J	5526-5590	65	TCC			2		trnG	J	5550-5616	67	TCC			2		trnG	J	5585-5650	66	TCC			2		trnG	J	5500-5565	66	TCC			2		trnG	J	5528-5594	67	TCC
trnI	J	9105-9170	66	GAT			2		nad3	J	5591-5944	354		ATT	TAA	0		nad3	J	5617-5970	354		ATT	TAA	0		nad3	J	5660-6004	345		ATA	TAA	9		nad3	J	5566-5919	354		ATT	TAA	0		nad3	J	5595-5948	354
trnQ	N	9168-9236	69	TTG			-3		trnA	J	5957-6021	65	TGC			12		trnA	J	5974-6039	66	TGC			3		trnA	J	6095-6161	67	TGC			90		trnA	J	5923-5990	68	TGC			3		trnA	J	5952-6018	67	TGC
nad2	J	9287-10294	1008		ATT	TAA	50		trnR	J	6024-6089	66	TCG			2		trnR	J	6040-6103	64	TCG			0		trnR	J	6228-6292	65	TCG			66		trnR	J	5991-6051	61	TCG			0		trnR	J	6018-6084	67	TCG
trnW	J	10299-10365	67	TCA			4		trnN	J	6089-6153	65	GTT			-1		trnN	J	6111-6175	65	GTT			7		trnE	N	6304-6369	66	TTC			11		trnN	J	6053-6119	67	GTT			1		trnN	J	6084-6149	66	GTT
trnC	N	10358-10424	67	GCA			-8		trnS1	J	6161-6221	61	GCT			7		trnS1	J	6177-6237	61	GCT			1		trnS1	J	6406-6471	66	GCT			36		trnS1	J	6120-6185	66	GCT			0		trnS1	J	6148-6213	66	GCT
trnY	N	10428-10493	66	GTA			3		trnE	J	6232-6299	68	TTC			10		trnE	J	6242-6308	67	TTC			4		trnN	N	6507-6572	66	GTT			35		trnE	J	6193-6259	67	TTC			7		trnE	J	6214-6280	67	TTC
cox1	J	10496-12026	1531		CGA	T--	2		trnF	N	6305-6371	67	GAA			5		trnF	N	6309-6374	66	GAA			0		trnF	N	6643-6709	67	GAA			70		trnF	N	6259-6325	67	GAA			-1		trnF	N	6281-6345	65	GAA
trnL2	J	12027-12093	67	TAA			0		nad5	N	6355-8094	1740		ATT	TAA	-17		nad5	N	6375-8100	1726		ATT	T	0		nad5	N	6714-8438	1725		ATT	TAA	4		nad5	N	6309-8042	1734		ATT	TAA	-17		nad5	N	6345-8063	1719
cox2	J	12094-12775	682		ATG	T--	0		trnH	N	8107-8171	65	GTG			12		trnH	N	8113-8179	67	GTG			12		trnH	N	8454-8519	66	GTG			15		trnH	N	8058-8127	70	GTG			15		trnH	N	8085-8150	66	GTG
trnK	J	12776-12846	71	CTT			0		nad4	N	8172-9510	1339		ATG	T	0		nad4	N	8183-9518	1336		ATG	T	3		nad4	N	8587-9927	1341		ATG	TAG	67		nad4	N	8131-9466	1336		ATG	T	3		nad4	N	8150-9490	1341
trnD	J	12860-12927	68	GTC			13		nad4L	N	9512-9802	291		ATG	TAA	1		nad4L	N	9518-9811	294		ATG	TAA	-1		nad4L	N	10025-10318	294		ATG	TAA	97		nad4L	N	9466-9762	297		ATG	TAA	-1		nad4L	N	9495-9788	294
atp8	J	12928-13092	165		ATT	TAA	0		trnT	J	9805-9867	63	TGT			2		trnT	J	9818-9881	64	TGT			6		trnT	J	10351-10415	65	TGT			32		trnT	J	9765-9828	64	TGT			2		trnT	J	9794-9857	64	TGT
atp6	J	13086-13763	678		ATG	TAA	-7		trnP	N	9868-9932	65	TGG			0		trnP	N	9882-9946	65	TGG			0		trnP	N	10416-10480	65	TGG			0		trnP	N	9829-9894	66	TGG			0		trnP	N	9858-9923	66	TGG
cox3	J	13763-14548	786		ATG	TAA	-1		nad6	J	9935-10468	534		ATT	TAA	2		nad6	J	9949-10473	525		ATT	TAA	2		nad6	J	10483-11013	531		ATT	TAA	2		nad6	J	9897-10424	528		ATT	TAA	2		nad6	J	9926-10450	525
trnG	J	14551-14616	66	TCC			2		cytb	J	10511-11704	1194		ATA	TAA	42		cytb	J	10474-11634	1161		ATA	TAA	0		cytb	J	11144-12295	1152		ATG	TAA	130		cytb	J	10474-11625	1152		ATG	TAA	49		cytb	J	10452-11606	1155
nad3	J	14617-14970	354		ATT	TAA	0		trnS2	J	11703-11769	67	TGA			-2		trnS2	J	11648-11712	65	TGA			13		trnS2	J	12349-12416	68	TGA			53		trnS2	J	11624-11689	66	TGA			-2		trnS2	J	11605-11671	67	TGA
trnA	J	14977-15042	66	TGC			6		nad1	N	11789-12727	939		ATG	TAA	19		nad1	N	11728-12666	939		ATG	TAA	15		nad1	N	12363-13370	1008		ATT	TAA	-54		nad1	N	11705-12640	936		ATG	TAG	15		nad1	N	11690-12625	936
trnR	J	15042-15103	62	TCG			-1		trnL1	N	12729-12799	71	TAG			1		trnL1	N	12667-12736	70	TAG			0		trnL1	N	13371-13437	67	TAG			0		trnL1	N	12642-12708	67	TAG			1		trnL1	N	12628-12702	75	TAG
trnN	J	15104-15171	68	GTT			0		rrnL	N	12800-14148	1349				0		rrnL	N	12737-14177	1441				0		rrnL	N	13438-14857	1420				0		rrnL	N	12709-14077	1369				0		rrnL	N	12703-14026	1324
trnS1	J	15178-15240	63	GCT			6		trnV	N	14149-14214	66	TAC			0		trnV	N	14178-14244	67	TAC			0		trnV	N	14858-14924	67	TAC			0		trnV	N	14078-14141	64	TAC			0		trnV	N	14027-14092	66	TAC
trnE	J	15268-15333	66	TTC			27		rrnS	N	14215-14998	784				0		rrnS	N	14479-15200	722				234		rrnS	N	14925-15706	782				0		rrnS	N	14142-14908	767				0		rrnS	N	14093-14855	763
trnF	N	15332-15396	65	GAA			-2											CR	J	15201-15615	415				0		CR	J	15707-16108	402				0		CR	J	14909-15265	357				0		CR	J	14856-15252	397
Abbreviations: J, majority strand (J-strand). N, minority strand (N-strand).
[truncated: 27 more columns]
