# Supplementary material for: Mitochondrial genomes of four slug moths (Lepidoptera, Limacodidae): Genome description and phylogenetic implications
Source: Ecol Evol. 2024 Apr 29;14(5):e11319. doi: 10.1002/ece3.11319 (PMC11057057; doi:10.1002/ece3.11319)
Supplement: Supplementary file 9 — Table S2 [file ECE3-14-e11319-s006.xlsx]

## Sheet: table
ID	Organism	Order	Superfamily	Family	Length	AT%
KJ508059.1	Alucita montana	Lepidoptera	Alucitoidea	Alucitidae	15272	79.9
NC_002355.1	Bombyx mori	Lepidoptera	Bombycoidea	Bombycidae	15643	81.3
NC_003395.1	Bombyx mandarina	Lepidoptera	Bombycoidea	Bombycidae	15928	81.7
NC_021962.1	Rondotia menciana	Lepidoptera	Bombycoidea	Bombycidae	15301	78.8
NC_062712.1	Penicillifera lactea	Lepidoptera	Bombycoidea	Bombycidae	15402	80.3
NC_034279.1	Brahmaea hearseyi	Lepidoptera	Bombycoidea	Brahmaeidae	15442	80.8
NC_067723.1	Brahmaea certhia	Lepidoptera	Bombycoidea	Brahmaeidae	15440	80.9
NC_038083.1	Comparmustilia sphingiformis	Lepidoptera	Bombycoidea	Endromidae	15100	80.1
NC_082511.1	Mustilia falcipennis	Lepidoptera	Bombycoidea	Endromidae	15873	80
NC_082512.1	Andraca trilochoides	Lepidoptera	Bombycoidea	Endromidae	15677	78.3
NC_082518.1	Mustilizans shennongi	Lepidoptera	Bombycoidea	Endromidae	15651	79.6
NC_038084.1	Ganisa cyanogrisea	Lepidoptera	Bombycoidea	Eupterotidae	15250	79.1
NC_044744.1	Antheraea pernyi	Lepidoptera	Bombycoidea	Saturniidae	15573	80.2
NC_061327.1	Heniocha dyops	Lepidoptera	Bombycoidea	Saturniidae	15306	79.1
NC_063568.1	Saturnia japonica	Lepidoptera	Bombycoidea	Saturniidae	15369	80.7
NC_046715.1	Ambulyx substrigilis	Lepidoptera	Bombycoidea	Sphingidae	15333	81.3
NC_046720.1	Clanis bilineata	Lepidoptera	Bombycoidea	Sphingidae	15426	80.9
NC_062879.1	Theretra clotho	Lepidoptera	Bombycoidea	Sphingidae	15318	80.9
NC_067725.1	Acherontia lachesis	Lepidoptera	Bombycoidea	Sphingidae	15330	80.3
NC_082874.1	Dolbina tancrei	Lepidoptera	Bombycoidea	Sphingidae	15224	81.2
NC_025763.1	Dendrolimus spectabilis	Lepidoptera	Lasiocampoidea	Lasiocampidae	15411	79.5
NC_027156.1	Dendrolimus punctatus	Lepidoptera	Lasiocampoidea	Lasiocampidae	15411	79.5
NC_031507.1	Euthrix laeta	Lepidoptera	Lasiocampoidea	Lasiocampidae	15368	80.2
NC_036347.1	Dendrolimus kikuchii	Lepidoptera	Lasiocampoidea	Lasiocampidae	15422	79.2
NC_052913.1	Pterodecta felderi	Lepidoptera	Calliduloidea	Callidulidae	15340	79.3
NC_023212.1	Carposina sasakii	Lepidoptera	Copromorphoidea	Carposinidae	15611	81.5
NC_023936.1	Eogystia hippophaecolus	Lepidoptera	Cossoidea	Cossidae	15431	78.4
NC_051865.1	Chalcidica minea	Lepidoptera	Cossoidea	Cossidae	15490	82.1
NC_051866.1	Zeuzera multistrigata	Lepidoptera	Cossoidea	Cossidae	15320	78.9
NC_062621.1	Endoxyla cinereus	Lepidoptera	Cossoidea	Cossidae	15285	81.7
NC_057306.1	Sesia siningensis	Lepidoptera	Cossoidea	Sesiidae	15454	79.6
NC_061643.1	Tethea albicostata	Lepidoptera	Drepanoidea	Drepanidae	15308	80.6
NC_065769.1	Pseudalbara parvula	Lepidoptera	Drepanoidea	Drepanidae	15304	80.7
NC_065770.1	Agnidra scabiosa	Lepidoptera	Drepanoidea	Drepanidae	15461	80.8
NC_045248.1	Epicopeia hainesii	Lepidoptera	Geometroidea	Epicopeiidae	15395	80.6
NC_020004.1	Biston panterinaria	Lepidoptera	Geometroidea	Geometridae	15517	79.5
NC_024824.1	Apocheima cinerarius	Lepidoptera	Geometroidea	Geometridae	15722	80.8
NC_027948.1	Jankowskia athleta	Lepidoptera	Geometroidea	Geometridae	15534	79.5
NC_068732.1	Ectropis dentilineata	Lepidoptera	Geometroidea	Geometridae	15356	79.8
NC_070273.1	Problepsis superans	Lepidoptera	Geometroidea	Geometridae	16024	81.3
NC_053936.1	Acropteris iphiata	Lepidoptera	Geometroidea	Uraniidae	15346	81
NC_059931.1	Lyssa zampa	Lepidoptera	Geometroidea	Uraniidae	15314	81.5
NC_050856.1	Macrosoma conifera	Lepidoptera	Papilionoidea	Hedylidae	15344	81.7
NC_042216.1	Notocrypta curvifascia	Lepidoptera	Papilionoidea	Hesperiidae	15546	80.7
NC_048455.1	Malaza carmides	Lepidoptera	Papilionoidea	Hesperiidae	15380	79.8
NC_060819.1	Gerosis phisara	Lepidoptera	Papilionoidea	Hesperiidae	15429	80.4
NC_060823.1	Tagiades menaka	Lepidoptera	Papilionoidea	Hesperiidae	15294	80.2
NC_070165.1	Pedesta hyrie	Lepidoptera	Papilionoidea	Hesperiidae	15450	79.3
MW885970.1	Hyblaea puera	Lepidoptera	Hyblaeoidea	Hyblaeidae	15350	81.2
KJ508050.1	Lacosoma valva	Lepidoptera	Mimallonoidea	Mimallonidae	16108	80.8
NC_014058.1	Hyphantria cunea	Lepidoptera	Noctuoidea	Erebidae	15481	80.4
NC_026844.1	Vamuna virilis	Lepidoptera	Noctuoidea	Erebidae	15417	80.4
NC_027145.1	Euproctis pseudoconspersa	Lepidoptera	Noctuoidea	Erebidae	15461	79.9
NC_062176.1	Amerila alberti	Lepidoptera	Noctuoidea	Erebidae	15503	80.6
NC_065252.1	Daddala brevicauda	Lepidoptera	Noctuoidea	Erebidae	15642	81.2
NC_026840.1	Eutelia adulatricoides	Lepidoptera	Noctuoidea	Euteliidae	15360	80.9
NC_064531.1	Paectes cristatrix	Lepidoptera	Noctuoidea	Euteliidae	15409	80.8
NC_070292.1	Targalla apicifascia	Lepidoptera	Noctuoidea	Euteliidae	15404	80.9
NC_062115.1	Agrotis trifurca	Lepidoptera	Noctuoidea	Noctuidae	15390	80.6
NC_062120.1	Abrostola triplasia	Lepidoptera	Noctuoidea	Noctuidae	15363	80.7
NC_062121.1	Agrotis munda	Lepidoptera	Noctuoidea	Noctuidae	15402	81.2
NC_065463.1	Agrotis tokionis	Lepidoptera	Noctuoidea	Noctuidae	15382	81.1
NC_066154.1	Chrysodeixis acuta	Lepidoptera	Noctuoidea	Noctuidae	15399	81.2
NC_026841.1	Risoba prominens	Lepidoptera	Noctuoidea	Nolidae	15343	81
NC_045120.1	Sinna extrema	Lepidoptera	Noctuoidea	Nolidae	15345	80.8
NC_064396.1	Camptoloma kishidai	Lepidoptera	Noctuoidea	Nolidae	15353	81.1
NC_066712.1	Westermannia superba	Lepidoptera	Noctuoidea	Nolidae	15376	81.2
NC_041140.1	Clostera anastomosis	Lepidoptera	Noctuoidea	Notodontidae	15390	80.1
NC_062123.1	Syntypistis chambae	Lepidoptera	Noctuoidea	Notodontidae	15938	81.3
NC_062182.1	Neocerura liturata	Lepidoptera	Noctuoidea	Notodontidae	15427	80
NC_082063.1	Fentonia ocypete	Lepidoptera	Noctuoidea	Notodontidae	15656	80.9
NC_023088.1	Curetis bulis	Lepidoptera	Papilionoidea	Lycaenidae	15162	81.3
NC_065068.1	Curetis acuta	Lepidoptera	Papilionoidea	Lycaenidae	15178	81.5
NC_069651.1	Polyommatus amorata	Lepidoptera	Papilionoidea	Lycaenidae	15389	81.1
NC_071888.1	Celastrina oreas	Lepidoptera	Papilionoidea	Lycaenidae	15216	82.1
NC_024532.1	Danaus chrysippus	Lepidoptera	Papilionoidea	Nymphalidae	15236	80.3
NC_026072.1	Hypolimnas bolina	Lepidoptera	Papilionoidea	Nymphalidae	15260	79.7
NC_050909.1	Lethe marginalis	Lepidoptera	Papilionoidea	Nymphalidae	15229	80.2
NC_064693.1	Junonia adulatrix	Lepidoptera	Papilionoidea	Nymphalidae	15245	79.9
NC_064718.1	Precis cuama	Lepidoptera	Papilionoidea	Nymphalidae	15272	80.2
NC_072679.1	Parnassius jacobsoni	Lepidoptera	Papilionoidea	Papilionidae	15418	81.5
NC_072682.1	Parnassius eversmanni	Lepidoptera	Papilionoidea	Papilionidae	15382	81.8
NC_072686.1	Parnassius maharaja	Lepidoptera	Papilionoidea	Papilionidae	15411	81.5
NC_079640.1	Byasa polyeuctes	Lepidoptera	Papilionoidea	Papilionidae	15166	80.8
NC_080336.1	Graphium eurous	Lepidoptera	Papilionoidea	Papilionidae	15222	80.6
NC_047457.1	Delias pasithoe	Lepidoptera	Papilionoidea	Pieridae	15203	79.2
NC_053274.1	Prioneris clemanthe	Lepidoptera	Papilionoidea	Pieridae	15131	80.8
NC_068354.1	Aporia hastata	Lepidoptera	Papilionoidea	Pieridae	15148	80.4
NC_079675.1	Appias lalage	Lepidoptera	Papilionoidea	Pieridae	15116	80.2
NC_021746.1	Abisara fylloides	Lepidoptera	Papilionoidea	Riodinidae	15301	81.2
NC_024571.1	Apodemia mormo	Lepidoptera	Papilionoidea	Riodinidae	15262	81.6
NC_046592.1	Zemeros flegyas	Lepidoptera	Papilionoidea	Riodinidae	15219	81.8
NC_070093.1	Dodona adonira	Lepidoptera	Papilionoidea	Riodinidae	15721	80.6
KJ508063.1	Emmelina monodactyla	Lepidoptera	Pterophoroidea	Pterophoridae	15252	80.5
OU745298.1	Emmelina monodactyla	Lepidoptera	Pterophoroidea	Pterophoridae	15260	80.6
OV281370.1	Marasmarcha lunaedactyla	Lepidoptera	Pterophoroidea	Pterophoridae	16429	81.2
OX101751.1	Stenoptilia bipunctidactyla	Lepidoptera	Pterophoroidea	Pterophoridae	17814	78.7
NC_024283.1	Maruca testulalis	Lepidoptera	Pyraloidea	Crambidae	15110	80.8
NC_025933.1	Glyphodes pyloalis	Lepidoptera	Pyraloidea	Crambidae	14960	80.7
NC_054270.1	Ostrinia nubilalis	Lepidoptera	Pyraloidea	Crambidae	14838	80.5
NC_068594.1	Parapediasia teterrellus	Lepidoptera	Pyraloidea	Crambidae	15368	80.5
NC_039716.1	Ephestia elutella	Lepidoptera	Pyraloidea	Pyralidae	15346	80.7
NC_061241.1	Endotricha olivacealis	Lepidoptera	Pyraloidea	Pyralidae	15239	80.6
NC_061242.1	Dioryctria rubella	Lepidoptera	Pyraloidea	Pyralidae	15422	79.8
NC_061247.1	Orybina regalis	Lepidoptera	Pyraloidea	Pyralidae	15403	81
KJ508038.1	Rhodoneura mellea	Lepidoptera	Thyridoidea	Thyrididae	15615	80.7
MH332775.1	Glanycus foochowensis	Lepidoptera	Thyridoidea	Thyrididae	15430	81.3
NC_028548.1	Pyrinioides aurea	Lepidoptera	Thyridoidea	Thyrididae	15362	80
MG581932.1	Choreutis emplecta	Lepidoptera	Choreutoidea	Choreutidae	14718	80.7
MW491464.1	Eugnosta dives	Lepidoptera	Tortricoidea	Tortricidae	15392	80.5
MW924658.1	Archips betulanus	Lepidoptera	Tortricoidea	Tortricidae	16089	81.5
MZ636560.1	Clepsis pallidana	Lepidoptera	Tortricoidea	Tortricidae	15679	81.3
NC_014806.1	Grapholita molesta	Lepidoptera	Tortricoidea	Tortricidae	15717	80.9
NC_018754.1	Acleris fimbriana	Lepidoptera	Tortricoidea	Tortricidae	15933	81
NC_020003.2	Cydia pomonella	Lepidoptera	Tortricoidea	Tortricidae	15253	80.1
NC_021396.1	Adoxophyes orana	Lepidoptera	Tortricoidea	Tortricidae	15343	79.9
NC_022865.1	Retinia pseudotsugaicola	Lepidoptera	Tortricoidea	Tortricidae	15282	79.8
NC_029193.1	Lobesia botrana	Lepidoptera	Tortricoidea	Tortricidae	15229	80.1
NC_054267.1	Cerace xanthocosma	Lepidoptera	Tortricoidea	Tortricidae	15344	81.1
NC_060405.1	Cochylimorpha cultana	Lepidoptera	Tortricoidea	Tortricidae	15348	80.9
NC_060406.1	Cochylidia moguntiana	Lepidoptera	Tortricoidea	Tortricidae	15433	80.6
NC_064065.1	Thaumatotibia leucotreta	Lepidoptera	Tortricoidea	Tortricidae	15151	79.4
OP747297.1	Choristoneura metasequoiacola	Lepidoptera	Tortricoidea	Tortricidae	15128	81
KJ508062.1	Urodus decens	Lepidoptera	Urodoidea	Urodidae	15279	80.2
MK250437.1	Iragoides fasciata	Lepidoptera	Zygaenoidea	Limacodidae	15645	82
MW813978.1	Quasithosea sythoffi	Lepidoptera	Zygaenoidea	Limacodidae	15534	81
NC_032683.1	Monema flavescens	Lepidoptera	Zygaenoidea	Limacodidae	15396	80.5
NC_034993.1	Parasa consocia	Lepidoptera	Zygaenoidea	Limacodidae	15296	80.6
NC_041304.1	Narosa nigrisigna	Lepidoptera	Zygaenoidea	Limacodidae	15292	81.2
NC_061059.1	Thosea sinensis	Lepidoptera	Zygaenoidea	Limacodidae	15544	81
NC_068588.1	Latoia hilarata	Lepidoptera	Zygaenoidea	Limacodidae	15306	81
OP132386	Parasa lepida *	Lepidoptera	Zygaenoidea	Limacodidae	15575	80.1
OP132387	Phlossa conjuncta *	Lepidoptera	Zygaenoidea	Limacodidae	15553	81.7
OP132388	Thosea sinensis*	Lepidoptera	Zygaenoidea	Limacodidae	15535	80.9
OP160524	Setora sinensis*	Lepidoptera	Zygaenoidea	Limacodidae	15529	81.7
OX291565.1	Apoda limacodes	Lepidoptera	Zygaenoidea	Limacodidae	15396	81.3
MT075808.1	Illiberis ulmivora	Lepidoptera	Zygaenoidea	Zygaenidae	15334	81.5
MZ726799.1	Illiberis pruni	Lepidoptera	Zygaenoidea	Zygaenidae	15252	82.2
NC_025761.1	Rhodopsona rubiginosa	Lepidoptera	Zygaenoidea	Zygaenidae	15248	79
NC_037909.1	Pidorus atratus	Lepidoptera	Zygaenoidea	Zygaenidae	15383	79.8
NC_038208.1	Eterusia aedea	Lepidoptera	Zygaenoidea	Zygaenidae	15196	79.6
NC_039447.1	Histia rhodope	Lepidoptera	Zygaenoidea	Zygaenidae	15209	78.5
NC_046467.1	Amesia sanguiflua	Lepidoptera	Zygaenoidea	Zygaenidae	15203	79.8
NC_047243.1	Phauda flammans	Lepidoptera	Zygaenoidea	Phaudidae	15470	82
NC_037944.1	Lyonetia clerkella	Lepidoptera	Yponomeutoidea	Lyonetiidae	15259	79.9
NC_064059.1	Plutella armoraciae	Lepidoptera	Yponomeutoidea	Plutellidae	15569	81.1
* The sequences for species with names in bold were generated in this study.
