# Supplementary material for: Mitochondrial genomes of four slug moths (Lepidoptera, Limacodidae): Genome description and phylogenetic implications
Source: Ecol Evol. 2024 Apr 29;14(5):e11319. doi: 10.1002/ece3.11319 (PMC11057057; doi:10.1002/ece3.11319)
Supplement: Supplementary file 10 — Table S3 [file ECE3-14-e11319-s009.xlsx]

## Sheet: Sheet1
Datasets	Subset partitions	Best model
PCGs_rRNA-BI	P1: (atp6_mafft_NT_removed_chars_gb)	GTR+I+G
	P2: (atp8_mafft_NT_removed_chars_gb)	GTR+I+G
	P3: (cox1_mafft_NT_removed_chars_gb)	GTR+I+G
	P4: (cox2_mafft_NT_removed_chars_gb)	GTR+I+G
	P5: (cox3_mafft_NT_removed_chars_gb)	GTR+I+G
	P6: (cytb_mafft_NT_removed_chars_gb)	GTR+I+G
	P7: (nad1_mafft_NT_removed_chars_gb)	GTR+I+G
	P8: (nad2_mafft_NT_removed_chars_gb)	GTR+I+G
	P9: (nad3_mafft_NT_removed_chars_gb)	GTR+I+G
	P10: (nad4L_mafft_NT_removed_chars_gb)	GTR+I+G
	P11: (nad4_mafft_NT_removed_chars_gb)	GTR+I+G
	P12: (nad5_mafft_NT_removed_chars_gb)	GTR+I+G
	P13: (nad6_mafft_NT_removed_chars_gb)	GTR+I+G
	P14: (rrnL_mafft_trimAl)	GTR+I+G
	P15: (rrnS_mafft_trimAl)	GTR+I+G
PCGs_rRNA_codPosOneTwo-BI	P1: (atp6_mafft_NT_removed_chars_gb_codonA)	GTR+I+G
	P2: (atp6_mafft_NT_removed_chars_gb_codonB)	GTR+I+G
	P3: (atp8_mafft_NT_removed_chars_gb_codonA)	GTR+I+G
	P4: (atp8_mafft_NT_removed_chars_gb_codonB)	GTR+G
	P5: (cox1_mafft_NT_removed_chars_gb_codonA)	GTR+I+G
	P6: (cox1_mafft_NT_removed_chars_gb_codonB)	GTR+I+G
	P7: (cox2_mafft_NT_removed_chars_gb_codonA)	GTR+I+G
	P8: (cox2_mafft_NT_removed_chars_gb_codonB)	GTR+I+G
	P9: (cox3_mafft_NT_removed_chars_gb_codonA)	GTR+I+G
	P10: (cox3_mafft_NT_removed_chars_gb_codonB)	GTR+I+G
	P11: (cytb_mafft_NT_removed_chars_gb_codonA)	GTR+I+G
	P12: (cytb_mafft_NT_removed_chars_gb_codonB, nad3_mafft_NT_removed_chars_gb_codonB)	GTR+I+G
	P13: (nad1_mafft_NT_removed_chars_gb_codonA)	GTR+I+G
	P14: (nad4_mafft_NT_removed_chars_gb_codonB, nad1_mafft_NT_removed_chars_gb_codonB, nad5_mafft_NT_removed_chars_gb_codonB)	GTR+I+G
	P15: (nad2_mafft_NT_removed_chars_gb_codonA)	GTR+I+G
	P16: (nad2_mafft_NT_removed_chars_gb_codonB)	GTR+I+G
	P17: (nad3_mafft_NT_removed_chars_gb_codonA)	GTR+I+G
	P18: (nad4L_mafft_NT_removed_chars_gb_codonA)	GTR+I+G
	P19: (nad4L_mafft_NT_removed_chars_gb_codonB)	GTR+I+G
	P20: (nad4_mafft_NT_removed_chars_gb_codonA)	GTR+I+G
	P21: (nad5_mafft_NT_removed_chars_gb_codonA)	GTR+I+G
	P22: (nad6_mafft_NT_removed_chars_gb_codonA)	GTR+I+G
	P23: (nad6_mafft_NT_removed_chars_gb_codonB)	GTR+I+G
	P24: (rrnL_mafft_trimAl)	GTR+I+G
	P25: (rrnS_mafft_trimAl)	GTR+I+G
PCGs_AA-BI	P1: (atp6_mafft_trimAl, cytb_mafft_trimAl)	MTREV+I+G
	P2: (nad6_mafft_trimAl, atp8_mafft_trimAl)	MTREV+I+G
	P3: (cox1_mafft_trimAl)	MTMAM+I+G
	P4: (cox2_mafft_trimAl)	MTMAM+I+G
	P5: (cox3_mafft_trimAl)	MTMAM+I+G
	P6: (nad5_mafft_trimAl, nad1_mafft_trimAl)	MTREV+I+G
	P7: (nad2_mafft_trimAl)	MTREV+I+G
	P8: (nad3_mafft_trimAl)	MTREV+I+G
	P9: (nad4L_mafft_trimAl)	MTREV+G
	P10: (nad4_mafft_trimAl)	MTREV+G
PCGs_rRNA-ML	P1: (atp6_mafft_NT_removed_chars_gb)	GTR+F+I+I+R6
	P2: (atp8_mafft_NT_removed_chars_gb_nad6_mafft_NT_removed_chars_gb)	GTR+F+R7
	P3: (cox1_mafft_NT_removed_chars_gb)	GTR+F+I+I+R8
	P4: (cox2_mafft_NT_removed_chars_gb_cytb_mafft_NT_removed_chars_gb)	GTR+F+I+I+R8
	P5: (cox3_mafft_NT_removed_chars_gb)	GTR+F+I+I+R6
	P6: (nad1_mafft_NT_removed_chars_gb)	GTR+F+I+I+R6
	P7: (nad2_mafft_NT_removed_chars_gb)	GTR+F+R7
	P8: (nad3_mafft_NT_removed_chars_gb)	TIM+F+I+I+R6
	P9: (nad4L_mafft_NT_removed_chars_gb_nad5_mafft_NT_removed_chars_gb)	GTR+F+R7
	P10: (nad4_mafft_NT_removed_chars_gb)	GTR+F+I+I+R7
	P11: (rrnL_mafft_trimAl_rrnS_mafft_trimAl)	GTR+F+R6
PCGs_rRNA_codPosOneTwo-ML	P1: (atp6_mafft_NT_removed_chars_gb_codonA_cytb_mafft_NT_removed_chars_gb_codonA)	GTR+F+R6
	P2: (atp6_mafft_NT_removed_chars_gb_codonB_cox2_mafft_NT_removed_chars_gb_codonB)	GTR+F+I+I+R4
	P3: (atp8_mafft_NT_removed_chars_gb_codonA)	TIM3+F+G4
	P4: (atp8_mafft_NT_removed_chars_gb_codonB)	TIM+F+G4
	P5: (cox1_mafft_NT_removed_chars_gb_codonA)	GTR+F+I+I+R5
	P6: (cox1_mafft_NT_removed_chars_gb_codonB)	TVM+F+R3
	P7: (cox2_mafft_NT_removed_chars_gb_codonA)	TIM2+F+R5
	P8: (cox3_mafft_NT_removed_chars_gb_codonA)	GTR+F+I+G4
	P9: (cox3_mafft_NT_removed_chars_gb_codonB_cytb_mafft_NT_removed_chars_gb_codonB_nad2_mafft_NT_removed_chars_gb_codonB_nad3_mafft_NT_removed_chars_gb_codonB)	TVM+F+R5
	P10: (nad1_mafft_NT_removed_chars_gb_codonA_nad4L_mafft_NT_removed_chars_gb_codonA_nad4_mafft_NT_removed_chars_gb_codonA_nad5_mafft_NT_removed_chars_gb_codonA)	GTR+F+I+I+R6
	P11: (nad1_mafft_NT_removed_chars_gb_codonB_nad4L_mafft_NT_removed_chars_gb_codonB_nad4_mafft_NT_removed_chars_gb_codonB_nad5_mafft_NT_removed_chars_gb_codonB)	GTR+F+I+I+R5
	P12: (nad2_mafft_NT_removed_chars_gb_codonA)	GTR+F+I+I+R4
	P13: (nad3_mafft_NT_removed_chars_gb_codonA_nad6_mafft_NT_removed_chars_gb_codonA)	GTR+F+I+I+R6
	P14: (nad6_mafft_NT_removed_chars_gb_codonB)	TVM+F+I+I+R5
	P15: (rrnL_mafft_trimAl_rrnS_mafft_trimAl)	GTR+F+R6
PCGs_AA-ML	P1: (atp6_mafft_trimAl_cytb_mafft_trimAl_nad3_mafft_trimAl)	mtART+F+R6
	P2: (atp8_mafft_trimAl_nad6_mafft_trimAl)	mtMet+F+R6
	P3: (cox1_mafft_trimAl)	mtART+I+I+R4
	P4: (cox2_mafft_trimAl_cox3_mafft_trimAl)	mtMet+I+I+R6
	P5: (nad1_mafft_trimAl)	mtART+F+I+I+R6
	P6: (nad2_mafft_trimAl)	mtMet+F+R6
	P7: (nad4L_mafft_trimAl_nad4_mafft_trimAl_nad5_mafft_trimAl)	mtInv+F+R7
Abbreviations: GTR,General Time Reversible.TIM, Time-Dependent Models. TVM, Transversion Model. MTREV, Mitochondrial Reversible Evolutionary Model. MTMAM, Mitochondrial Mammalian Model. mtART, Mitochondrial Amino Acid Replacement Model. mtMet, Mitochondrial Metazoan Model. mtInv, Mitochondrial Invertebrate Model.
