# Supplementary material for: Mitochondrial genomes of four slug moths (Lepidoptera, Limacodidae): Genome description and phylogenetic implications
Source: Ecol Evol. 2024 Apr 29;14(5):e11319. doi: 10.1002/ece3.11319 (PMC11057057; doi:10.1002/ece3.11319)
Supplement: Supplementary file 11 — Table S4 [file ECE3-14-e11319-s012.xlsx]

## Sheet: Sheet1
Parasa lepida (OP132386) *										Phlossa conjuncta (OP132387) *										Thosea sinensis(OP132388) *										Setora sinensis (OP160524) *										Narosa nigrisigna (NC_041304.1)
Regions	Size(bp)	T (U)	C	A	G	AT(%)	GC(%)	AT-skew	GC-skew	Regions	Size(bp)	T (U)	C	A	G	AT(%)	GC(%)	AT-skew	GC-skew	Regions	Size(bp)	T (U)	C	A	G	AT(%)	GC(%)	AT-skew	GC-skew	Regions	Size(bp)	T (U)	C	A	G	AT(%)	GC(%)	AT-skew	GC-skew	Regions	Size(bp)	T (U)	C	A	G	AT(%)	GC(%)	AT-skew	GC-skew
Full genome	15575	40.5	12.6	39.6	7.4	80.1	20	-0.011	-0.261	Full genome	15553	41.5	10.9	40.2	7.5	81.7	18.4	-0.016	-0.182	Full genome	15535	41.6	11.5	39.3	7.6	80.9	19.1	-0.029	-0.203	Full genome	15529	42.3	10.9	39.4	7.4	81.7	18.3	-0.034	-0.188	Full genome	15292	42.2	11.1	39	7.7	81.2	18.8	-0.04	-0.183
13 PCGs	11144	44.6	11	33.5	11	78.1	21.9	-0.142	-0.002	13 PCGs	11196	45.7	9.8	34.2	10.4	79.9	20.2	-0.145	0.03	13 PCGs	11178	45.5	10.2	33.6	10.7	79.1	20.9	-0.151	0.024	13 PCGs	11151	46.2	9.6	33.9	10.3	80	20	-0.153	0.033	13 PCGs	11172	46.1	9.9	33.4	10.5	79.5	20.5	-0.159	0.029
1st codon position	3705	36.7	10.8	36.9	15.6	73.6	26.4	0.003	0.183	1st codon position	3721	37.5	10.3	36.5	15.7	74	26	-0.013	0.207	1st codon position	3715	37.5	10.2	36.4	15.8	73.9	26.1	-0.014	0.215	1st codon position	3707	37.5	9.9	37.1	15.5	74.6	25.4	-0.006	0.22	1st codon position	3713	37.2	10.1	36.6	16.1	73.8	26.2	-0.009	0.23
2nd codon position	3705	49.2	16.1	21.6	13.2	70.8	29.2	-0.39	-0.099	2nd codon position	3721	48.9	15.7	22	13.4	70.9	29.1	-0.381	-0.078	2nd codon position	3715	48.6	15.8	22.2	13.4	70.8	29.2	-0.374	-0.085	2nd codon position	3707	48.7	15.6	22.5	13.2	71.2	28.8	-0.367	-0.081	2nd codon position	3713	48.9	16	22	13	70.8	29.2	-0.379	-0.099
3rd codon position	3705	47.9	6.2	41.7	4.2	89.6	10.4	-0.069	-0.2	3rd codon position	3721	50.7	3.4	43.8	2.1	94.4	5.6	-0.073	-0.227	3rd codon position	3715	50.4	4.6	41.9	3.01	92.4	7.6	-0.092	-0.208	3rd codon position	3707	52.4	3.5	41.9	2.2	94.2	5.8	-0.111	-0.224	3rd codon position	3713	52.2	3.8	41.5	2.5	93.7	6.3	-0.114	-0.209
atp6	678	43.1	14.9	34.5	7.5	77.6	22.4	-0.11	-0.329	atp6	678	45.9	12.8	33	8.3	78.9	21.1	-0.163	-0.217	atp6	678	44.8	12.5	34.7	8	79.5	20.5	-0.128	-0.223	atp6	678	45.6	12.4	33.5	8.6	79.1	21	-0.153	-0.183	atp6	675	46.5	13.6	31.6	8.3	78.1	21.9	-0.192	-0.243
atp8	159	44	10.1	43.4	2.5	87.4	12.6	-0.007	-0.6	atp8	165	47.3	6.7	43.6	2.4	90.9	9.1	-0.04	-0.467	atp8	165	47.9	4.2	46.1	1.8	94	6	-0.019	-0.4	atp8	168	45.8	6	46.4	1.8	92.2	7.8	0.006	-0.538	atp8	171	50.9	8.2	38	2.9	88.9	11.1	-0.145	-0.474
cox1	1537	39.6	15	32.1	13.3	71.7	28.3	-0.105	-0.057	cox1	1536	40.1	14.5	31.8	13.6	71.9	28.1	-0.115	-0.03	cox1	1531	40.1	15.1	31.4	13.5	71.5	28.6	-0.122	-0.057	cox1	1531	41.3	14.4	30.8	13.4	72.1	27.8	-0.146	-0.038	cox1	1531	41.1	14.2	30.8	13.8	71.9	28	-0.143	-0.012
cox2	676	39.2	15.4	36.4	9	75.6	24.4	-0.037	-0.261	cox2	676	40.7	12.1	37.4	9.8	78.1	21.9	-0.042	-0.108	cox2	676	42.3	12.6	35.2	9.9	77.5	22.5	-0.092	-0.118	cox2	676	41.9	12.3	36.4	9.5	78.3	21.8	-0.07	-0.129	cox2	682	42.4	12.6	35	10	77.4	22.6	-0.095	-0.117
cox3	786	39.7	14.9	34	11.5	73.7	26.4	-0.078	-0.13	cox3	786	42.6	13	32.3	12.1	74.9	25.1	-0.138	-0.036	cox3	786	41.5	13.7	32.3	12.5	73.8	26.2	-0.124	-0.049	cox3	786	43.1	13.1	32.2	11.6	75.3	24.7	-0.145	-0.062	cox3	786	42.9	14.1	31	12	73.9	26.1	-0.16	-0.083
cytb	1149	41.7	16.2	32.4	9.7	74.1	25.9	-0.126	-0.248	cytb	1149	43.8	13	32.9	10.4	76.7	23.4	-0.142	-0.112	cytb	1152	42.7	14.7	31.9	10.7	74.6	25.4	-0.144	-0.158	cytb	1151	44.2	13.6	32	10.3	76.2	23.9	-0.161	-0.139	cytb	1152	44.7	12.9	32.6	9.7	77.3	22.6	-0.156	-0.142
nad1	934	47.9	7.3	30.6	14.2	78.5	21.5	-0.22	0.323	nad1	936	47.1	7.8	32.4	12.7	79.5	20.5	-0.185	0.24	nad1	936	46	7.8	32.8	13.4	78.8	21.2	-0.168	0.263	nad1	939	47.3	7.1	31.8	13.7	79.1	20.8	-0.195	0.316	nad1	939	46.4	7.3	32.5	13.7	78.9	21	-0.177	0.303
nad2	1011	49	9.7	35.6	5.7	84.6	15.4	-0.158	-0.256	nad2	1014	50.3	8.6	35.5	5.6	85.8	14.2	-0.172	-0.208	nad2	1005	50.8	9.2	34	6	84.8	15.2	-0.198	-0.211	nad2	1002	50.7	7.9	35.6	5.8	86.3	13.7	-0.175	-0.153	nad2	1008	51.2	8.6	33.6	6.5	84.8	15.1	-0.207	-0.137
nad3	354	46	14.4	32.8	6.8	78.8	21.2	-0.168	-0.36	nad3	354	48.6	9.9	33.6	7.9	82.2	17.8	-0.182	-0.111	nad3	354	49.2	10.5	32.2	8.2	81.4	18.7	-0.208	-0.121	nad3	354	49.2	10.5	33.3	7.1	82.5	17.6	-0.192	-0.194	nad3	354	50	8.8	34.7	6.5	84.7	15.3	-0.18	-0.148
nad4	1336	45.3	6.9	33.8	14	79.1	20.9	-0.145	0.341	nad4	1339	46	6.5	35.3	12.2	81.3	18.7	-0.132	0.307	nad4	1339	46.2	6.6	34.7	12.5	80.9	19.1	-0.141	0.305	nad4	1339	46.8	6.7	35	11.4	81.8	18.1	-0.144	0.259	nad4	1336	46.3	7	35	11.8	81.3	18.8	-0.139	0.259
nad4L	285	51.2	5.6	30.9	12.3	82.1	17.9	-0.248	0.373	nad4L	291	49.5	5.5	33.7	11.3	83.2	16.8	-0.19	0.347	nad4L	288	50	5.6	33	11.5	83	17.1	-0.205	0.347	nad4L	288	51	4.9	32.6	11.5	83.6	16.4	-0.22	0.404	nad4L	288	47.9	5.9	33.3	12.8	81.2	18.7	-0.179	0.37
nad5	1714	47.8	5.7	33	13.5	80.8	19.2	-0.184	0.404	nad5	1747	48	6.3	34.9	10.8	82.9	17.1	-0.159	0.264	nad5	1743	47.7	6.1	34.4	11.8	82.1	17.9	-0.163	0.321	nad5	1744	47.7	5.8	35.8	10.7	83.5	16.5	-0.142	0.296	nad5	1743	47	6.3	35.7	11	82.7	17.3	-0.137	0.273
nad6	525	50.7	9.1	34.7	5.5	85.4	14.6	-0.188	-0.247	nad6	525	52.6	6.3	36.8	4.4	89.4	10.7	-0.177	-0.179	nad6	525	52.6	7.8	34.9	4.8	87.5	12.6	-0.203	-0.242	nad6	495	53.7	6.3	34.7	5.3	88.4	11.6	-0.215	-0.088	nad6	507	53.3	7.1	34.3	5.3	87.6	12.4	-0.216	-0.143
rrnL	1330	40.9	4.7	43.3	11.1	84.2	15.8	0.029	0.41	rrnL	1316	42.4	5.2	42.5	10	84.9	15.2	0.001	0.317	rrnL	1434	40.2	4.8	45.6	9.4	85.8	14.2	0.063	0.324	rrnL	1349	40.5	5	44.8	9.6	85.3	14.6	0.05	0.32	rrnL	1357	41	4.9	44.5	9.6	85.5	14.5	0.04	0.327
rrnS	785	40.6	4.7	44.6	10.1	85.2	14.8	0.046	0.362	rrnS	778	44.2	4.4	42.2	9.3	86.4	13.7	-0.024	0.358	rrnS	784	42.1	4.3	43.6	9.9	85.7	14.2	0.018	0.393	rrnS	778	40.7	4.4	45.4	9.5	86.1	13.9	0.054	0.37	rrnS	777	41.7	4.8	44.8	8.8	86.5	13.6	0.036	0.295
tRNAs	1490	39.9	7.5	42.4	10.1	82.3	17.7	0.0301	0.148	tRNAs	1480	40.8	7.4	41.6	10.2	82.4	17.6	0.034	0.157	tRNAs	1484	40.9	7.3	41.4	10.4	82.3	17.7	0.007	0.176	tRNAs	1483	40.8	7.3	41.8	10.1	82.6	17.4	0.015	0.163	tRNAs	1487	39.4	7.5	42.8	10.3	82.2	17.8	0.042	0.159
CR	399	52.4	5	42.1	0.5	94.5	5.5	-0.109	-0.818	CR	425	49.9	3.3	44.9	1.9	94.8	5.2	-0.052	-0.273	CR	424	49.1	3.8	44.3	2.8	93.4	6.6	-0.051	-0.143	CR	393	47.6	3.8	43.8	4.8	91.3	8.7	-0.042	0.118	CR	377	52	2.4	44.8	0.8	96.8	3.2	-0.074	-0.5
Note: Blue indicates the longest mitochondrial genome length and yellow indicates the shortest.
* The sequences for species with names in bold were generated in this study.
[truncated: 60 more columns]
