# Supplementary material for: Mitochondrial genomes of four slug moths (Lepidoptera, Limacodidae): Genome description and phylogenetic implications
Source: Ecol Evol. 2024 Apr 29;14(5):e11319. doi: 10.1002/ece3.11319 (PMC11057057; doi:10.1002/ece3.11319)
Supplement: Supplementary file 13 — Table S6 [file ECE3-14-e11319-s007.xlsx]

## Sheet: Sheet1
Parasa lepida * (OP132386)
Indices	Period size (bp)	Copy number	Consensus size (bp)	Percent matches (%)	Percent indels (%)	Score	A	C	G	T	consensus pattern
177--218	12	3.4	12	81	15	50	40	2	0	57	TTAATTATTATA
178--293	47	2.4	49	80	8	112	50	0	0	48	TAATTATAATAAATAATTAATTAATTAATTATTATATATATATATAAAA
292--360	32	2.1	33	91	8	113	26	8	0	65	TTTTTTACAAAAACATTTTTTTTCTTTTAATTT
292--376	32	2.7	31	82	12	83	29	10	0	60	TTTTTATACAAAAACATTTTTTTCTTTTAAT
Phlossa conjuncta * (OP132387)
Indices	Period size (bp)	Copy number	Consensus size (bp)	Percent matches (%)	Percent indels (%)	Score	A	C	G	T	consensus pattern
218--266	20	2.5	19	83	9	62	57	0	0	42	ATTAATAAAATATAAATTA
202--345	37	3.9	37	71	22	99	54	0	0	45	TTAATTAATTATAAATATTAATAATAATATAAATTAA
229--269	20	2.1	20	90	4	66	53	0	0	46	TATAAATTTATTAATTAAAT
278--354	17	4.3	20	73	25	75	55	0	1	42	ATATATATATATATATATAT
288--356	5	13.4	5	98	1	120	57	0	0	42	ATATA
Thosea sinensis * (OP132388)
Indices	Period size (bp)	Copy number	Consensus size (bp)	Percent matches (%)	Percent indels (%)	Score	A	C	G	T	consensus pattern
200--278	22	3.4	22	69	19	61	48	0	0	51	TTTTAATAAATTAATTAATTAA
224--295	38	1.9	37	86	8	101	47	0	1	51	TTAATTAATATTTAAATAAATTATATATATATATTAA
294--344	21	2.4	21	80	0	57	58	1	1	37	ATATATATAAATGAAAACAAA
Setora sinensis * (OP160524)
Indices	Period size (bp)	Copy number	Consensus size (bp)	Percent matches (%)	Percent indels (%)	Score	A	C	G	T	consensus pattern
159--294	38	3.6	36	76	11	105	54	0	0	44	AAATATTTAATATATTAATATAATTAAAATTAAATA
Narosa nigrisigna (NC_041304.1)
Indices	Period size (bp)	Copy number	Consensus size (bp)	Percent matches (%)	Percent indels (%)	Score	A	C	G	T	consensus pattern
179--243	4	17.2	4	70	17	50	47	0	0	52	ATTA
171--272	36	2.8	36	80	2	107	52	0	0	47	ATATAATTATTAATAAATTAAATTTTTAATTAATTA
Latoia hilarata (NC_068588.1)
Indices	Period size (bp)	Copy number	Consensus size (bp)	Percent matches (%)	Percent indels (%)	Score	A	C	G	T	consensus pattern
98--123	12	2.3	11	86	6	34	38	0	0	61	TAATTTATTAT
224--245	8	2.6	8	92	7	35	40	0	0	59	TAATTATT
Iragoides fasciata (MK250437.1)
Indices	Period size (bp)	Copy number	Consensus size (bp)	Percent matches (%)	Percent indels (%)	Score	A	C	G	T	consensus pattern
204--244	19	2.2	19	86	0	55	46	0	0	53	TAATTAAATTAATAATTTA
277--331	2	27.5	2	84	0	74	49	5	1	43	AT
338--394	30	1.9	30	85	0	78	52	3	0	43	AATTAAAATAATTAATTCAATCAAATATTT
Quasithosea sythoffi (MW813978.1)
Indices	Period size (bp)	Copy number	Consensus size (bp)	Percent matches (%)	Percent indels (%)	Score	A	C	G	T	consensus pattern
205--250	11	4.1	11	72	5	47	43	0	0	56	TAATAAATTTA
225--261	11	3.7	10	75	13	40	43	0	0	56	TTTAATTAAA
260--284	13	2	12	92	7	41	40	0	0	60	TTTAATATATAT
Monema flavescens (NC_032683.1)
Indices	Period size (bp)	Copy number	Consensus size (bp)	Percent matches (%)	Percent indels (%)	Score	A	C	G	T	consensus pattern
156--290	37	3.6	37	77	19	138	51	0	0	46	AAATATTTAATATATATTATATAATTAATAATAAATT
Parasa consocia (NC_034993.1)
Indices	Period size (bp)	Copy number	Consensus size (bp)	Percent matches (%)	Percent indels (%)	Score	A	C	G	T	consensus pattern
226--276	12	4.2	12	73	14	50	60	0	0	39	TAATAAATTAAA
Apoda limacodes (OX291565.1)
Indices	Period size (bp)	Copy number	Consensus size (bp)	Percent matches (%)	Percent indels (%)	Score	A	C	G	T	consensus pattern
268-336	11	5.9	11	71	17	50	50	0	0	47	AATATTTAATA
217-301	35	2.1	36	86	9	115	48	0	0	51	TTATATATATATATATTAATAATTAATTAAATTAAT
* The sequences for species with names in bold were generated in this study.
